# Supplementary material for: The earliest Mesopsychidae and revision of the family Mesopanorpodidae (Mecoptera)
Source: Zookeys. 2011 Sep 24;(130):263–79. doi: 10.3897/zookeys.130.1611 (PMC3260765; doi:10.3897/zookeys.130.1611)
Supplement: XML Treatment for Mesopsychidae [file zookeys.130.1611-treatment1.xml]

<!DOCTYPE tp:taxon-treatment
  PUBLIC "-//TaxonX//DTD Taxonomic Treatment Publishing DTD v0 20100105//EN" "tax-treatment-NSO.dtd">
<tp:taxon-treatment xmlns:tp="http://www.plazi.org/taxpub"><tp:treatment-meta><mixed-citation publication-type="journal"><person-group><name><surname>Bashkuev</surname><given-names>Alexei S.</given-names></name></person-group><article-title>The earliest Mesopsychidae and revision of the family Mesopanorpodidae (Mecoptera)</article-title><source>Zookeys</source><day>24</day><month>9</month><year>2011</year><volume>2011</volume><issue>130</issue><fpage>263</fpage><lpage>279</lpage><pub-id pub-id-type="doi">10.3897/zookeys.130.1611</pub-id></mixed-citation></tp:treatment-meta><tp:nomenclature><label>Genus</label><tp:taxon-name>
                        <tp:taxon-name-part taxon-name-part-type="family">Mesopsychidae</tp:taxon-name-part>
                    <object-id xmlns:xlink="http://www.w3.org/1999/xlink" xlink:type="simple">http://species-id.net/wiki/Mesopsychidae</object-id>
                    </tp:taxon-name><tp:taxon-authority>Tillyard, 1917</tp:taxon-authority><tp:nomenclature-citation-list><tp:nomenclature-citation><tp:taxon-name>Mesopanorpodidae</tp:taxon-name><comment> Tillyard, 1918, syn. n.</comment></tp:nomenclature-citation></tp:nomenclature-citation-list></tp:nomenclature><tp:treatment-sec sec-type="Included genera"><title>Included genera.</title><p> <italic><tp:taxon-name>Mesopsyche</tp:taxon-name></italic> Tillyard, 1917, <italic><tp:taxon-name>Mesopanorpodes</tp:taxon-name></italic> Tillyard, 1918, <italic><tp:taxon-name>Vitimopsyche</tp:taxon-name></italic> Novokshonov &amp; Sukatsheva, 2001, <italic><tp:taxon-name>Baissopsyche</tp:taxon-name></italic> Novokshonov &amp; Sukatsheva, 2001, <italic><tp:taxon-name>Lychnomesopsyche</tp:taxon-name></italic> Ren et al., 2009, <italic><tp:taxon-name>Permopsyche</tp:taxon-name></italic> Bashkuev, gen. n.</p></tp:treatment-sec><tp:treatment-sec sec-type="Remarks"><title>Remarks.</title><p> The genus <italic><tp:taxon-name>Mesopanorpodes</tp:taxon-name></italic> is restricted here to its type species, <italic><tp:taxon-name>Mesopanorpodes wianamattensis</tp:taxon-name></italic>. Though <italic><tp:taxon-name>Mesopanorpodes</tp:taxon-name></italic> appears venationally indistinguishable from <italic><tp:taxon-name>Mesopsyche</tp:taxon-name></italic>, it doesn’t seem appropriate to synonymize these genera prior to the complete revision of the latter. The genus <italic><tp:taxon-name>Mesopsyche</tp:taxon-name></italic> (<italic>sensu</italic> <xref ref-type="bibr" rid="B17">Novokshonov 1997c</xref>, <xref ref-type="bibr" rid="B18">Novokshonov and Sukacheva 2001</xref>) includes apparently quite diverse insects and is quite loosely defined and likely heterogeneous, so its further dividing into several genera cannot be excluded.</p></tp:treatment-sec><ref-list><ref id="B17"><mixed-citation xmlns:xlink="http://www.w3.org/1999/xlink" xlink:type="simple"><person-group><name name-style="western"><surname>Novokshonov</surname><given-names>VG</given-names></name></person-group> (<year>1997c</year>)<article-title> Some Mesozioc scorpionflies (Insecta: Panorpida = Mecoptera) of the families Mesopsychidae, Pseudopolycentropodidae, Bittacidae, and Permochoristidae.</article-title> <source>Paleontological Journal </source> <volume>31</volume>: <fpage>65</fpage>-<lpage>71</lpage>.</mixed-citation></ref><ref id="B18"><mixed-citation xmlns:xlink="http://www.w3.org/1999/xlink" xlink:type="simple"><person-group><name name-style="western"><surname>Novokshonov</surname><given-names>VG</given-names></name><name name-style="western"><surname>Sukatcheva</surname><given-names>ID</given-names></name></person-group> (<year>2001</year>)<article-title> Fossil scorpionflies of the “suborder” Paratrichoptera (Insecta: Mecoptera).</article-title> <source>Paleontological Journal </source> <volume>35</volume>: <fpage>173</fpage>-<lpage>182</lpage>.</mixed-citation></ref></ref-list></tp:taxon-treatment>
