# Supplementary material for: The earliest Mesopsychidae and revision of the family Mesopanorpodidae (Mecoptera)
Source: Zookeys. 2011 Sep 24;(130):263–79. doi: 10.3897/zookeys.130.1611 (PMC3260765; doi:10.3897/zookeys.130.1611)
Supplement: XML Treatment for Permopsyche [file zookeys.130.1611-treatment2.xml]

<!DOCTYPE tp:taxon-treatment
  PUBLIC "-//TaxonX//DTD Taxonomic Treatment Publishing DTD v0 20100105//EN" "tax-treatment-NSO.dtd">
<tp:taxon-treatment xmlns:tp="http://www.plazi.org/taxpub"><tp:treatment-meta><mixed-citation publication-type="journal"><person-group><name><surname>Bashkuev</surname><given-names>Alexei S.</given-names></name></person-group><article-title>The earliest Mesopsychidae and revision of the family Mesopanorpodidae (Mecoptera)</article-title><source>Zookeys</source><day>24</day><month>9</month><year>2011</year><volume>2011</volume><issue>130</issue><fpage>263</fpage><lpage>279</lpage><pub-id pub-id-type="doi">10.3897/zookeys.130.1611</pub-id></mixed-citation></tp:treatment-meta><tp:nomenclature><label>Genus</label><tp:taxon-name>
                        <tp:taxon-name-part taxon-name-part-type="genus">Permopsyche</tp:taxon-name-part>
                    <object-id xmlns:xlink="http://www.w3.org/1999/xlink" xlink:type="simple">urn:lsid:zoobank.org:act:57B809F6-634A-446C-AB88-79BE4E3E745C</object-id>
                    <object-id xmlns:xlink="http://www.w3.org/1999/xlink" xlink:type="simple">http://species-id.net/wiki/Permopsyche</object-id>
                    </tp:taxon-name><tp:taxon-status xmlns:xlink="http://www.w3.org/1999/xlink" xlink:type="simple">gen. n.</tp:taxon-status><tp:nomenclature-citation-list><tp:nomenclature-citation><tp:taxon-name>Mesopanorpodes</tp:taxon-name><comment>: Riek, 1953, p. 70 (partim, quoad <italic><tp:taxon-name>Mesopanorpodes belmontensis</tp:taxon-name></italic> and <italic><tp:taxon-name>Mesopanorpodes robustus</tp:taxon-name></italic>).</comment></tp:nomenclature-citation></tp:nomenclature-citation-list></tp:nomenclature><tp:treatment-sec sec-type="Type species"><title>Type species.</title><p> <italic><tp:taxon-name>Permopsyche issadensis</tp:taxon-name></italic> sp. n.; Upper Permian, European Russia.</p></tp:treatment-sec><tp:treatment-sec sec-type="Etymology"><title>Etymology.</title><p> From the Permian and Greek <italic>psyche</italic>, “soul” or “mind,” the word often used for devising names of delicately winged insects. Gender feminine.</p></tp:treatment-sec><tp:treatment-sec sec-type="Diagnosis"><title>Diagnosis.</title><p> In forewing, SC long, bearing only inclined fore branch, connecting distally with R1 by crossvein. Costal space narrow. Both RS and MA forks not longer than their stems. MP 4-branched. CuA base oblique to transverse, not distinctly in<!--PageBreak-->clined backwards; M5 present or lost. Anal area not expanded. Crossveins not numerous. In hindwing, CuP concave with respect to membrane (in contrast to convex R1).</p></tp:treatment-sec><tp:treatment-sec sec-type="Comparison"><title>Comparison.</title><p> Differs from the closest genus <italic><tp:taxon-name>Mesopsyche</tp:taxon-name></italic> by the base of CuA being oblique to transverse (not inclined backwards), costal space narrower, and hindwing CuP concave with respect to membrane.</p></tp:treatment-sec><tp:treatment-sec sec-type="Composition"><title>Composition.</title><p> In addition to the type species, from the same locality, <italic><tp:taxon-name>Permopsyche rasnitsyni</tp:taxon-name></italic> sp. n.;and from the Upper Permian of Australia, <italic><tp:taxon-name>Permopsyche belmontensis</tp:taxon-name></italic> (Riek, 1953) comb. n. and <italic><tp:taxon-name>Permopsyche robustus</tp:taxon-name></italic> (Riek, 1953) comb. n.</p></tp:treatment-sec><tp:treatment-sec sec-type="Remarks"><title>Remarks.</title><p> The assumption that one of the key characters, the position of hindwing CuP with respect to the membrane, known in the type species only, is shared by the other species is tentative and requires further verification.</p></tp:treatment-sec></tp:taxon-treatment>
