# Supplementary material for: The earliest Mesopsychidae and revision of the family Mesopanorpodidae (Mecoptera)
Source: Zookeys. 2011 Sep 24;(130):263–79. doi: 10.3897/zookeys.130.1611 (PMC3260765; doi:10.3897/zookeys.130.1611)
Supplement: XML Treatment for Permopsyche issadensis [file zookeys.130.1611-treatment3.xml]

<!DOCTYPE tp:taxon-treatment
  PUBLIC "-//TaxonX//DTD Taxonomic Treatment Publishing DTD v0 20100105//EN" "tax-treatment-NSO.dtd">
<tp:taxon-treatment xmlns:tp="http://www.plazi.org/taxpub"><tp:treatment-meta><mixed-citation publication-type="journal"><person-group><name><surname>Bashkuev</surname><given-names>Alexei S.</given-names></name></person-group><article-title>The earliest Mesopsychidae and revision of the family Mesopanorpodidae (Mecoptera)</article-title><source>Zookeys</source><day>24</day><month>9</month><year>2011</year><volume>2011</volume><issue>130</issue><fpage>263</fpage><lpage>279</lpage><pub-id pub-id-type="doi">10.3897/zookeys.130.1611</pub-id></mixed-citation></tp:treatment-meta><tp:nomenclature><tp:taxon-name>
                        <tp:taxon-name-part taxon-name-part-type="genus">Permopsyche</tp:taxon-name-part>
                        <tp:taxon-name-part taxon-name-part-type="species">issadensis</tp:taxon-name-part>
                    <object-id xmlns:xlink="http://www.w3.org/1999/xlink" xlink:type="simple">urn:lsid:zoobank.org:act:FBCADCA5-E2B6-4D4E-B044-6DE29496AAFD</object-id>
                    <object-id xmlns:xlink="http://www.w3.org/1999/xlink" xlink:type="simple">http://species-id.net/wiki/Permopsyche_issadensis</object-id>
                    </tp:taxon-name><tp:taxon-status xmlns:xlink="http://www.w3.org/1999/xlink" xlink:type="simple">sp. n.</tp:taxon-status><xref ref-type="fig" rid="F2">Figs 2</xref><xref ref-type="fig" rid="F3"/><xref ref-type="fig" rid="F4">4</xref><xref ref-type="fig" rid="F6">6</xref></tp:nomenclature><tp:treatment-sec sec-type="Etymology"><title>Etymology.</title><p> From the Isady locality.</p></tp:treatment-sec><tp:treatment-sec sec-type="Holotype"><title>Holotype.</title><p> PIN, no. 3840/336, well-preserved forewing (part and counterpart).</p></tp:treatment-sec><tp:treatment-sec sec-type="Paratypes"><title>Paratypes.</title><p> 21 forewings (see <xref ref-type="table" rid="T1">Table 1</xref>) and 6 hindwings: PIN, no. 3840/725, 1381–1383, 1385, 1389a. Additionally, 8 forewings and 10 hindwings incomplete or poorly preserved, excluded from the type series.</p></tp:treatment-sec><tp:treatment-sec sec-type="Locality and horizon"><title>Locality and horizon.</title><p> Isady locality, Vologda Province, North European Russia; Poldarsa Formation, uppermost Severodvinian (Lower Wuchiapingian), Upper Permian.</p></tp:treatment-sec><tp:treatment-sec sec-type="Diagnosis"><title>Diagnosis.</title><p>Differs from <italic><tp:taxon-name>Permopsyche belmontensis</tp:taxon-name></italic> by wing shape, with anterior margin straight and posterior apical margin tending to oblique, different crossveins arrangement, and strongly unsclerotized MP stem. Differs from <italic><tp:taxon-name>Permopsyche robustus</tp:taxon-name></italic> by branch of SC located more basally and A3 simple. Additionally differs from both species by considerably smaller size.</p></tp:treatment-sec><tp:treatment-sec sec-type="Description"><title>Description.</title><p> Forewing. Moderately broad (length/width ratio 2.3–2.9:1); anterior margin nearly straight, slightly convex basally; apex obtuse to rounded. SC long, reaching or almost reaching basal margin of pterostigma; SC branch approximately at middle of RS+MA stem (somewhat variable in paratypes). Pterostigma distinct, widened, with oblique basal margin. R1 simple, gently bending posteriad at pterostigma. RS and MA forks equally short, approximately as long as their stems. Nodal line distinct, arched, running from tip of SC to hind margin at apex of CuA. Thyridium present as unsclerotized section on MP stem spanning from approximately 1/3–1/2 of its length down to fork, accompanied by desclerotized spot at point of branching of RS and MA (“thyridulum”, the term introduced by A.P. Rasnitsyn in <xref ref-type="bibr" rid="B21">Ren et al. 2009</xref>). Connection between CuA and MP variable (<xref ref-type="fig" rid="F4">Fig. 4</xref>; see also Remarks), from joined at one point (X-junction), with CuA base oblique and M5 lost, to forming well-developed cubito-median Y-vein with almost equal arms at obtuse angle, with CuA base transverse and M5 quite long. cua-cup crossvein transverse. Three simple anal veins. Crossveins not n<!--PageBreak-->umerous, mainly distinct or slightly weakened, forming rather stable pattern: one long, oblique, sigmoidally curved r1-rs crossvein; four crossveins between RS, MA, and MP branches; mp-cua and cua-cup crossveins of standard position; cup-a1 and a1-a2 located stepwise along with the base of CuA; occasionally, a2-a3 present. Wing membrane darkened in distal wing half, restricted by nodal line, with saturated patch at center of wing.</p><fig id="F2" position="float" orientation="portrait"><label>Figure 2.</label><caption><p> <italic><tp:taxon-name>Permopsyche issadensis</tp:taxon-name></italic> gen. et sp. n. <bold>A–B</bold> photographs of the holotype, under different illumination <bold>C</bold> line drawing of holotype.</p></caption><graphic xmlns:xlink="http://www.w3.org/1999/xlink" xlink:href="ZooKeys-130-263-g002.jpg" position="float" orientation="portrait" xlink:type="simple"/></fig><fig id="F3" position="float" orientation="portrait"><label>Figure 3.</label><caption><p> Photographs of forewings of <italic><tp:taxon-name>Permopsyche issadensis</tp:taxon-name></italic> gen. et sp. n. <bold>A</bold> paratype PIN, no. 3840/717; <bold>B</bold> paratype PIN, no. 3840/1354 <bold>C</bold> paratype PIN, no. 3840/1355 <bold>D</bold> paratype PIN, no. 3840/1357. All except <bold>D</bold> reversed left-right.</p></caption><graphic xmlns:xlink="http://www.w3.org/1999/xlink" xlink:href="ZooKeys-130-263-g003.jpg" position="float" orientation="portrait" xlink:type="simple"/></fig><fig id="F4" position="float" orientation="portrait"><label>Figure 4.</label><caption><p> Line drawings of paratypes of <italic><tp:taxon-name>Permopsyche issadensis</tp:taxon-name></italic> gen. et sp. n. showing the variability of venation and wing size <bold>A</bold> PIN, no. 3840/718 <bold>B</bold> PIN, no. 3840/719 <bold>C</bold> PIN, no. 3840/105 <bold>D</bold> PIN, no. 3840/1357 <bold>E</bold> PIN, no. 3840/1352 <bold>F</bold> PIN, no. 3840/1354 <bold>G</bold> PIN, no. 3840/728 <bold>H</bold> PIN, no. 3840/729. All to the same scale.</p></caption><graphic xmlns:xlink="http://www.w3.org/1999/xlink" xlink:href="ZooKeys-130-263-g004.jpg" position="float" orientation="portrait" xlink:type="simple"/></fig><p>Hindwing. Both venation scheme and coloration similar to those in forewing, adjusted for general difference between fore- and hindwings typical of <tp:taxon-name>Mecoptera</tp:taxon-name>. SC short, reaching wing midlength, variably forking apically (<xref ref-type="fig" rid="F6">Fig. 6</xref>). Pterostigma distinct. R1 with inclined branch in pterostigmal area. A1 separating from CuP relatively closely to base.</p><fig id="F5" position="float" orientation="portrait"><label>Figure 5.</label><caption><p> Correlation between wing size and structure of connection between CuA and MP in <italic><tp:taxon-name>Permopsyche issadensis</tp:taxon-name></italic>, based on <xref ref-type="table" rid="T1">Table 1</xref>; see text for explanation.</p></caption><graphic xmlns:xlink="http://www.w3.org/1999/xlink" xlink:href="ZooKeys-130-263-g005.jpg" position="float" orientation="portrait" xlink:type="simple"/></fig><fig id="F6" position="float" orientation="portrait"><caption><p><bold>Figure 6.</bold> Hindwings of<italic><tp:taxon-name>Permopsyche issadensis</tp:taxon-name></italic> <bold>gen. et</bold> <bold>sp. n.</bold> <bold>A–B</bold> paratype PIN, no. 3840/1381, photograph and line drawing <bold>C–D</bold> paratype PIN, no. 3840/1382 <bold>C</bold> details of cubito-anal structure <bold>D</bold> line drawing of hindwing <bold>A,</bold> <bold>C</bold> reversed left-right.</p></caption><graphic xmlns:xlink="http://www.w3.org/1999/xlink" xlink:href="ZooKeys-130-263-g006.jpg" position="float" orientation="portrait" xlink:type="simple"/></fig></tp:treatment-sec><tp:treatment-sec sec-type="Measurements (mm)"><title>Measurements (mm).</title><p> Forewing length, 4.25–6.35, width, ca. 1.5–2.5; hindwing length, 3.9–5.5, width, 1.5–2.25.</p></tp:treatment-sec><tp:treatment-sec sec-type="Remarks and discussion"><title>Remarks and discussion.</title><p>In <italic><tp:taxon-name>Permopsyche issadensis</tp:taxon-name></italic> thewing size varies conspicuously. As shown in the size distribution diagram for forewings (<xref ref-type="fig" rid="F5">Fig. 5</xref>; <xref ref-type="table" rid="T1">Table 1</xref>), the presence of Y-vein and the transverse (rather than oblique) shape of CuA base (hollow squares <italic>vs</italic> filled squares) both correlate with the increased wing size (irrespectively of the length/width ratio). However, the size distributions of the two morphotypes overlap broadly. The two wing morphotypes may represent sexual dimorphism. Alternatively, they can be attributed to slight differences in flight mechanics depending on the body size. The distinctive and uniform wing color pattern makes it unlikely that the morphotypes represent two closely related species.</p><table-wrap id="T1" position="float" orientation="portrait"><label>Table 1.</label><caption><p> Forewing sizes of <italic><tp:taxon-name>Permopsyche issadensis</tp:taxon-name></italic> gen. et sp. n. Some measurements are acceptably approximate due to restoration of wing base and/or apex.</p></caption><table><tbody><tr><td rowspan="1" colspan="1"><italic>PIN, no. 3840/…</italic></td><td rowspan="1" colspan="1"><italic>Length</italic></td><td rowspan="1" colspan="1"><italic>Width</italic></td><td rowspan="1" colspan="1"><italic>L:W</italic></td><td rowspan="1" colspan="1"><italic>CuA/MP fusion</italic></td></tr><tr><td rowspan="1" colspan="1">730</td><td rowspan="1" colspan="1">4.25</td><td rowspan="1" colspan="1">1.47</td><td rowspan="1" colspan="1">2.89</td><td rowspan="1" colspan="1">■</td></tr><tr><td rowspan="1" colspan="1">1362</td><td rowspan="1" colspan="1">4.35</td><td rowspan="1" colspan="1">1.6</td><td rowspan="1" colspan="1">2.72</td><td rowspan="1" colspan="1">■</td></tr><tr><td rowspan="1" colspan="1">1360</td><td rowspan="1" colspan="1">4.5</td><td rowspan="1" colspan="1">1.7</td><td rowspan="1" colspan="1">2.65</td><td rowspan="1" colspan="1">■</td></tr><tr><td rowspan="1" colspan="1">723</td><td rowspan="1" colspan="1">4.5</td><td rowspan="1" colspan="1">1.95</td><td rowspan="1" colspan="1">2.31</td><td rowspan="1" colspan="1">■</td></tr><tr><td rowspan="1" colspan="1">1367</td><td rowspan="1" colspan="1">4.75</td><td rowspan="1" colspan="1">1.87</td><td rowspan="1" colspan="1">2.54</td><td rowspan="1" colspan="1">■</td></tr><tr><td rowspan="1" colspan="1">728</td><td rowspan="1" colspan="1">4.8</td><td rowspan="1" colspan="1">1.6</td><td rowspan="1" colspan="1">3.00</td><td rowspan="1" colspan="1">■</td></tr><tr><td rowspan="1" colspan="1">1355</td><td rowspan="1" colspan="1">4.8</td><td rowspan="1" colspan="1">1.74</td><td rowspan="1" colspan="1">2.76</td><td rowspan="1" colspan="1">□</td></tr><tr><td rowspan="1" colspan="1">1354</td><td rowspan="1" colspan="1">4.8</td><td rowspan="1" colspan="1">1.93</td><td rowspan="1" colspan="1">2.49</td><td rowspan="1" colspan="1">■</td></tr><tr><td rowspan="1" colspan="1">1359</td><td rowspan="1" colspan="1">5.0</td><td rowspan="1" colspan="1">2.05</td><td rowspan="1" colspan="1">2.44</td><td rowspan="1" colspan="1">■</td></tr><tr><td rowspan="1" colspan="1">729</td><td rowspan="1" colspan="1">5.2</td><td rowspan="1" colspan="1">1.8</td><td rowspan="1" colspan="1">2.89</td><td rowspan="1" colspan="1">■</td></tr><tr><td rowspan="1" colspan="1">105</td><td rowspan="1" colspan="1">5.5</td><td rowspan="1" colspan="1">2.05</td><td rowspan="1" colspan="1">2.68</td><td rowspan="1" colspan="1">□</td></tr><tr><td rowspan="1" colspan="1">1349</td><td rowspan="1" colspan="1">5.6</td><td rowspan="1" colspan="1">2.1</td><td rowspan="1" colspan="1">2.67</td><td rowspan="1" colspan="1">□</td></tr><tr><td rowspan="1" colspan="1">1352</td><td rowspan="1" colspan="1">5.6</td><td rowspan="1" colspan="1">2.3</td><td rowspan="1" colspan="1">2.43</td><td rowspan="1" colspan="1">■</td></tr><tr><td rowspan="1" colspan="1">719</td><td rowspan="1" colspan="1">5.6</td><td rowspan="1" colspan="1">2.5</td><td rowspan="1" colspan="1">2.24</td><td rowspan="1" colspan="1">□</td></tr><tr><td rowspan="1" colspan="1">1358</td><td rowspan="1" colspan="1">5.7</td><td rowspan="1" colspan="1">2.3</td><td rowspan="1" colspan="1">2.48</td><td rowspan="1" colspan="1">■</td></tr><tr><td rowspan="1" colspan="1">1357</td><td rowspan="1" colspan="1">5.8</td><td rowspan="1" colspan="1">2.23</td><td rowspan="1" colspan="1">2.60</td><td rowspan="1" colspan="1">■</td></tr><tr><td rowspan="1" colspan="1">1353</td><td rowspan="1" colspan="1">5.9</td><td rowspan="1" colspan="1">2.1</td><td rowspan="1" colspan="1">2.81</td><td rowspan="1" colspan="1">□</td></tr><tr><td rowspan="1" colspan="1">1350</td><td rowspan="1" colspan="1">5.9</td><td rowspan="1" colspan="1">2.5</td><td rowspan="1" colspan="1">2.36</td><td rowspan="1" colspan="1">□</td></tr><tr><td rowspan="1" colspan="1">1366</td><td rowspan="1" colspan="1">6.0</td><td rowspan="1" colspan="1">2.2</td><td rowspan="1" colspan="1">2.73</td><td rowspan="1" colspan="1">□</td></tr><tr><td rowspan="1" colspan="1"><italic>336</italic></td><td rowspan="1" colspan="1"><italic>6.2</italic></td><td rowspan="1" colspan="1"><italic>2.3</italic></td><td rowspan="1" colspan="1"><italic>2.70</italic></td><td rowspan="1" colspan="1">□</td></tr><tr><td rowspan="1" colspan="1">717</td><td rowspan="1" colspan="1">6.3</td><td rowspan="1" colspan="1">2.5</td><td rowspan="1" colspan="1">2.52</td><td rowspan="1" colspan="1">□</td></tr><tr><td rowspan="1" colspan="1">718</td><td rowspan="1" colspan="1">6.35</td><td rowspan="1" colspan="1">2.5</td><td rowspan="1" colspan="1">2.54</td><td rowspan="1" colspan="1">□</td></tr></tbody></table></table-wrap><p>The nodal line (the line of wing flexion) in the forewing of the new species is essentially similar to that of both <italic><tp:taxon-name>Mesopsyche</tp:taxon-name></italic> (<xref ref-type="bibr" rid="B17">Novokshonov 1997c</xref>) and the recent <italic><tp:taxon-name>Panorpa</tp:taxon-name></italic> (Ennos and Wooton 1989), suggesting a similarity between flight mechanics of <tp:taxon-name>Mesopsychidae</tp:taxon-name> and <tp:taxon-name>Panorpidae</tp:taxon-name>.</p><p><!--PageBreak-->Hindwings of <italic><tp:taxon-name>Permopsyche</tp:taxon-name></italic> are almost as abundant at Isady as the forewings. All the hindwings examined, as far as their preservation allows to tell, have the set of characters (including coloration) diagnostic of the forewings of <italic><tp:taxon-name>Permopsyche issadensis</tp:taxon-name></italic> and can be confidently referred to the same species.<!--PageBreak--><!--PageBreak--></p></tp:treatment-sec><ref-list><ref id="B21"><mixed-citation xmlns:xlink="http://www.w3.org/1999/xlink" xlink:type="simple"><person-group><name name-style="western"><surname>Ren</surname><given-names>D</given-names></name><name name-style="western"><surname>Labandeira</surname><given-names>CC</given-names></name><name name-style="western"><surname>Santiago-Blay</surname><given-names>JA</given-names></name><name name-style="western"><surname>Rasnitsyn</surname><given-names>AP</given-names></name><name name-style="western"><surname>Shih</surname><given-names>C-K</given-names></name><name name-style="western"><surname>Bashkuev</surname><given-names>A</given-names></name><name name-style="western"><surname>Logan</surname><given-names>MAV</given-names></name><name name-style="western"><surname>Hotton</surname><given-names>CL</given-names></name><name name-style="western"><surname>Dilcher</surname><given-names>DL</given-names></name></person-group> (<year>2009</year>)<article-title> A probable pollination mode before angiosperms: Eurasian, long-proboscid scorpionflies.</article-title> <source>Science </source> <volume>326</volume>: <fpage>840</fpage>-<lpage>847</lpage>. <ext-link ext-link-type="uri" xlink:href="http://dx.doi.org/10.1126/science.1178338" xlink:type="simple">doi: 10.1126/science.1178338</ext-link></mixed-citation></ref><ref id="B17"><mixed-citation xmlns:xlink="http://www.w3.org/1999/xlink" xlink:type="simple"><person-group><name name-style="western"><surname>Novokshonov</surname><given-names>VG</given-names></name></person-group> (<year>1997c</year>)<article-title> Some Mesozioc scorpionflies (Insecta: Panorpida = Mecoptera) of the families Mesopsychidae, Pseudopolycentropodidae, Bittacidae, and Permochoristidae.</article-title> <source>Paleontological Journal </source> <volume>31</volume>: <fpage>65</fpage>-<lpage>71</lpage>.</mixed-citation></ref></ref-list></tp:taxon-treatment>
