# Supplementary material for: The earliest Mesopsychidae and revision of the family Mesopanorpodidae (Mecoptera)
Source: Zookeys. 2011 Sep 24;(130):263–79. doi: 10.3897/zookeys.130.1611 (PMC3260765; doi:10.3897/zookeys.130.1611)
Supplement: XML Treatment for Permopsyche rasnitsyni [file zookeys.130.1611-treatment4.xml]

<!DOCTYPE tp:taxon-treatment
  PUBLIC "-//TaxonX//DTD Taxonomic Treatment Publishing DTD v0 20100105//EN" "tax-treatment-NSO.dtd">
<tp:taxon-treatment xmlns:tp="http://www.plazi.org/taxpub"><tp:treatment-meta><mixed-citation publication-type="journal"><person-group><name><surname>Bashkuev</surname><given-names>Alexei S.</given-names></name></person-group><article-title>The earliest Mesopsychidae and revision of the family Mesopanorpodidae (Mecoptera)</article-title><source>Zookeys</source><day>24</day><month>9</month><year>2011</year><volume>2011</volume><issue>130</issue><fpage>263</fpage><lpage>279</lpage><pub-id pub-id-type="doi">10.3897/zookeys.130.1611</pub-id></mixed-citation></tp:treatment-meta><tp:nomenclature><tp:taxon-name>
                        <tp:taxon-name-part taxon-name-part-type="genus">Permopsyche</tp:taxon-name-part>
                        <tp:taxon-name-part taxon-name-part-type="species">rasnitsyni</tp:taxon-name-part>
                    <object-id xmlns:xlink="http://www.w3.org/1999/xlink" xlink:type="simple">urn:lsid:zoobank.org:act:E74CC301-D5B9-4093-9194-BCE6B1C852D2</object-id>
                    <object-id xmlns:xlink="http://www.w3.org/1999/xlink" xlink:type="simple">http://species-id.net/wiki/Permopsyche_rasnitsyni</object-id>
                    </tp:taxon-name><tp:taxon-status xmlns:xlink="http://www.w3.org/1999/xlink" xlink:type="simple">sp. n.</tp:taxon-status><xref ref-type="fig" rid="F7">Fig. 7A–D</xref></tp:nomenclature><tp:treatment-sec sec-type="Etymology"><title>Etymology.</title><p> In honorof an outstanding paleoentomologist, Prof. Dr. Alexandr Rasnitsyn.</p></tp:treatment-sec><tp:treatment-sec sec-type="Holotype"><title>Holotype.</title><p> PIN, no. 3840/1351, well-preserved forewing (part and counterpart), with apex missing.</p></tp:treatment-sec><tp:treatment-sec sec-type="Paratypes"><title>Paratypes.</title><p> PIN, no. 3840/733, 1363, 1371, incomplete forewings.</p></tp:treatment-sec><tp:treatment-sec sec-type="Locality and horizon"><title>Locality and horizon.</title><p> Isady locality, Vologda Province, North European Russia; Poldarsa Formation, uppermost Severodvinian (Lower Wuchiapingian), Upper Permian.</p></tp:treatment-sec><tp:treatment-sec sec-type="Diagnosis"><title>Diagnosis.</title><p>Similar to <italic><tp:taxon-name>Permopsyche issadensis</tp:taxon-name></italic> ingeneral venation scheme, but of larger size, with MA fork shortened, intercubital space widened, and wing membrane almost uncolored.</p></tp:treatment-sec><tp:treatment-sec sec-type="Description"><title>Description.</title><p> Forewing length/width ratio about 2.8–3:1; anterior margin nearly straight; apex obtuse to rounded. Costal space very narrow along its entire length. MA fork distinctly shorter than RS fork. MP unsclerotized for more than 1/2 of its length. CuA base long, nearly transverse, M5 present or lost. Intercubital space rather expanded. Wing membrane mostly uncolored, with small diffuse dark patch at center of wing.</p><fig id="F7" position="float" orientation="portrait"><label>Figure 7.</label><caption><p> <bold>A–D</bold> forewings of <italic><tp:taxon-name>Permopsyche rasnitsyn</tp:taxon-name></italic>i gen. et sp. n. <bold>A–B</bold> photograph of holotype, PIN, no. 3840/1351, part and counterpart <bold>C</bold> line drawing of holotype, PIN, no. 3840/1351 <bold>D</bold> line drawing of paratype, PIN, no. 3840/1363 <bold>E–F</bold> <italic><tp:taxon-name>Permopsyche</tp:taxon-name></italic> sp., photograph and line drawing of specimen PIN, no. 3840/1556.</p></caption><graphic xmlns:xlink="http://www.w3.org/1999/xlink" xlink:href="ZooKeys-130-263-g007.jpg" position="float" orientation="portrait" xlink:type="simple"/></fig></tp:treatment-sec><tp:treatment-sec sec-type="Measurements (mm)"><title>Measurements (mm).</title><p> Holotype length, as preserved, 6.7, width, 2.5; paratypes lengths, ca. 7.0–8.5, width unmeasurable due to widthwise deformation.</p></tp:treatment-sec></tp:taxon-treatment>
