# Supplementary material for: The earliest Mesopsychidae and revision of the family Mesopanorpodidae (Mecoptera)
Source: Zookeys. 2011 Sep 24;(130):263–79. doi: 10.3897/zookeys.130.1611 (PMC3260765; doi:10.3897/zookeys.130.1611)
Supplement: XML Treatment for Permopsyche [file zookeys.130.1611-treatment5.xml]

<!DOCTYPE tp:taxon-treatment
  PUBLIC "-//TaxonX//DTD Taxonomic Treatment Publishing DTD v0 20100105//EN" "tax-treatment-NSO.dtd">
<tp:taxon-treatment xmlns:tp="http://www.plazi.org/taxpub"><tp:treatment-meta><mixed-citation publication-type="journal"><person-group><name><surname>Bashkuev</surname><given-names>Alexei S.</given-names></name></person-group><article-title>The earliest Mesopsychidae and revision of the family Mesopanorpodidae (Mecoptera)</article-title><source>Zookeys</source><day>24</day><month>9</month><year>2011</year><volume>2011</volume><issue>130</issue><fpage>263</fpage><lpage>279</lpage><pub-id pub-id-type="doi">10.3897/zookeys.130.1611</pub-id></mixed-citation></tp:treatment-meta><tp:nomenclature><tp:taxon-name>
                        <tp:taxon-name-part taxon-name-part-type="genus">Permopsyche</tp:taxon-name-part>
                    </tp:taxon-name><tp:taxon-status xmlns:xlink="http://www.w3.org/1999/xlink" xlink:type="simple">sp.</tp:taxon-status><xref ref-type="fig" rid="F7">Fig. 7E–F</xref></tp:nomenclature><tp:treatment-sec sec-type="Material"><title>Material.</title><p> PIN, no. 3840/1556, well-preserved forewing (part and counterpart).</p><p>The wing is 6 mm long, 2.1 mm wide, subtriangular, with anal area narrowed and posterior apical margin slightly oblique; MA forking before RS. The wing is entirely uncolored (neither part, nor counterpart showing any trace of coloration). The specimen may either be an aberrant specimen of <italic><tp:taxon-name>Permopsyche issadensis</tp:taxon-name></italic>, or represent a different species, but describing a separate species based on a single wing does not seem well justified.</p></tp:treatment-sec><tp:treatment-sec><!--Section generated to contain objects referenced in tp:taxon-treatment.--><fig id="F7" position="float" orientation="portrait"><label>Figure 7.</label><caption><p> <bold>A–D</bold> forewings of <italic><tp:taxon-name>Permopsyche rasnitsyn</tp:taxon-name></italic>i gen. et sp. n. <bold>A–B</bold> photograph of holotype, PIN, no. 3840/1351, part and counterpart <bold>C</bold> line drawing of holotype, PIN, no. 3840/1351 <bold>D</bold> line drawing of paratype, PIN, no. 3840/1363 <bold>E–F</bold> <italic><tp:taxon-name>Permopsyche</tp:taxon-name></italic> sp., photograph and line drawing of specimen PIN, no. 3840/1556.</p></caption><graphic xmlns:xlink="http://www.w3.org/1999/xlink" xlink:href="ZooKeys-130-263-g007.jpg" position="float" orientation="portrait" xlink:type="simple"/></fig></tp:treatment-sec></tp:taxon-treatment>
