# Supplementary material for: The earliest Mesopsychidae and revision of the family Mesopanorpodidae (Mecoptera)
Source: Zookeys. 2011 Sep 24;(130):263–79. doi: 10.3897/zookeys.130.1611 (PMC3260765; doi:10.3897/zookeys.130.1611)
Supplement: XML Treatment for Mesopsyche [file zookeys.130.1611-treatment6.xml]

<!DOCTYPE tp:taxon-treatment
  PUBLIC "-//TaxonX//DTD Taxonomic Treatment Publishing DTD v0 20100105//EN" "tax-treatment-NSO.dtd">
<tp:taxon-treatment xmlns:tp="http://www.plazi.org/taxpub"><tp:treatment-meta><mixed-citation publication-type="journal"><person-group><name><surname>Bashkuev</surname><given-names>Alexei S.</given-names></name></person-group><article-title>The earliest Mesopsychidae and revision of the family Mesopanorpodidae (Mecoptera)</article-title><source>Zookeys</source><day>24</day><month>9</month><year>2011</year><volume>2011</volume><issue>130</issue><fpage>263</fpage><lpage>279</lpage><pub-id pub-id-type="doi">10.3897/zookeys.130.1611</pub-id></mixed-citation></tp:treatment-meta><tp:nomenclature><label>Genus</label><tp:taxon-name>
                        <tp:taxon-name-part taxon-name-part-type="genus">Mesopsyche</tp:taxon-name-part>
                    <object-id xmlns:xlink="http://www.w3.org/1999/xlink" xlink:type="simple">http://species-id.net/wiki/Mesopsyche</object-id>
                    </tp:taxon-name><tp:taxon-authority>Tillyard, 1917</tp:taxon-authority><tp:nomenclature-citation-list><tp:nomenclature-citation><tp:taxon-name>Triassopsyche</tp:taxon-name><comment> Tillyard, 1917: <xref ref-type="bibr" rid="B25">Riek 1956</xref>, p. 100.</comment></tp:nomenclature-citation><tp:nomenclature-citation><tp:taxon-name>Aristopsyche</tp:taxon-name><comment> Tillyard, 1919: <xref ref-type="bibr" rid="B25">Riek 1956</xref>, p. 100.</comment></tp:nomenclature-citation><tp:nomenclature-citation><tp:taxon-name>Neuropsyche</tp:taxon-name><comment> Tillyard, 1919: <xref ref-type="bibr" rid="B25">Riek 1956</xref>, p. 100.</comment></tp:nomenclature-citation><tp:nomenclature-citation><tp:taxon-name>Mesoses</tp:taxon-name><comment> Riek, 1976: <xref ref-type="bibr" rid="B18">Novokshonov and Sukatcheva 2001</xref>, p. 71.</comment></tp:nomenclature-citation><tp:nomenclature-citation><tp:taxon-name>Bittacopanorpa</tp:taxon-name><comment> Zalessky, 1935, syn. n.</comment></tp:nomenclature-citation><tp:nomenclature-citation><tp:taxon-name>Itaphlebia</tp:taxon-name><comment> Hong, 2007, syn. n. (partim, quoad <italic><tp:taxon-name>Itaphlebia tongchuanensis</tp:taxon-name></italic>)</comment></tp:nomenclature-citation></tp:nomenclature-citation-list></tp:nomenclature><tp:treatment-sec sec-type="Type species"><title>Type species.</title><p> <italic><tp:taxon-name>Mesopsyche triareolata</tp:taxon-name></italic> Tillyard, 1917; Upper Triassic, Australia.</p></tp:treatment-sec><tp:treatment-sec sec-type="Diagnosis"><title>Diagnosis.</title><p> Forewing relatively broad. SC rather long, with single or multiple fore branches. Costal space typically expanded. Both RS and MA forks not longer than their stems. MP 4-branched. CuA base from transverse to distinctly inclined backwards, usually situated much more distally than MP origin. Crossvein cua-cup of same inclination as CuA base. Intercubital space rather expanded. Crossveins not numerous, their arrangement rather stable. In hindwing, CuP convex with respect to membrane; fused with A1 very close to base.</p></tp:treatment-sec><tp:treatment-sec sec-type="Comparison"><title>Comparison.</title><p> Differs from <italic><tp:taxon-name>Permopsyche</tp:taxon-name></italic> by the base of CuA being inclined backwards, costal space widened, and hindwing CuP convex.</p></tp:treatment-sec><tp:treatment-sec sec-type="Composition"><title>Composition.</title><p> In addition to the type species, from the beds near the Permian–Triassic boundary of Kuznetsk Basin, <italic><tp:taxon-name>Mesopsyche javorskii</tp:taxon-name></italic> (Zalessky, 1935) comb. n.; from the Middle Triassic of China, <italic><tp:taxon-name>Mesopsyche tongchuanensis</tp:taxon-name></italic> (Hong, 2007) comb. n.; from the Middle–Upper Triassic Madygen Formation of Kyrgyzstan, <italic><tp:taxon-name>Mesopsyche shcherbakovi</tp:taxon-name></italic>, <italic><tp:taxon-name>Mesopsyche justa</tp:taxon-name></italic>, <italic><tp:taxon-name>Mesopsyche ordinata</tp:taxon-name></italic>, <italic><tp:taxon-name>Mesopsyche tortiva</tp:taxon-name></italic>, and <italic><tp:taxon-name>Mesopsyche gentica</tp:taxon-name></italic> (<xref ref-type="bibr" rid="B17">Novokshonov 1997c</xref>, <xref ref-type="bibr" rid="B18">Novokshonov and Sukatcheva 2001</xref>); from the Upper Triassic of South Africa, <italic><tp:taxon-name>Mesopsyche optata</tp:taxon-name></italic> (Riek, 1976), <italic><tp:taxon-name>Mesopsyche magna</tp:taxon-name></italic> (Riek, 1976); from the Upper Triassic of Ukraine, <italic><tp:taxon-name>Mesopsyche dobrokhotovae</tp:taxon-name></italic> (<xref ref-type="bibr" rid="B17">Novokshonov 1997c</xref>).<!--PageBreak--></p></tp:treatment-sec><ref-list><ref id="B25"><mixed-citation xmlns:xlink="http://www.w3.org/1999/xlink" xlink:type="simple"><person-group><name name-style="western"><surname>Riek</surname><given-names>EF</given-names></name></person-group> (<year>1956</year>)<article-title> A re-examination of the mecopteroid and orthopteroid fossils (Insecta) from the Triassic beds at Denmark Hill, Queensland, with description of further specimens.</article-title> <source>Australian Journal of Zoology </source> <volume>4</volume>: <fpage>98</fpage>-<lpage>110</lpage>. <ext-link ext-link-type="uri" xlink:href="http://dx.doi.org/10.1071/ZO9560098" xlink:type="simple">doi: 10.1071/ZO9560098</ext-link></mixed-citation></ref><ref id="B18"><mixed-citation xmlns:xlink="http://www.w3.org/1999/xlink" xlink:type="simple"><person-group><name name-style="western"><surname>Novokshonov</surname><given-names>VG</given-names></name><name name-style="western"><surname>Sukatcheva</surname><given-names>ID</given-names></name></person-group> (<year>2001</year>)<article-title> Fossil scorpionflies of the “suborder” Paratrichoptera (Insecta: Mecoptera).</article-title> <source>Paleontological Journal </source> <volume>35</volume>: <fpage>173</fpage>-<lpage>182</lpage>.</mixed-citation></ref><ref id="B17"><mixed-citation xmlns:xlink="http://www.w3.org/1999/xlink" xlink:type="simple"><person-group><name name-style="western"><surname>Novokshonov</surname><given-names>VG</given-names></name></person-group> (<year>1997c</year>)<article-title> Some Mesozioc scorpionflies (Insecta: Panorpida = Mecoptera) of the families Mesopsychidae, Pseudopolycentropodidae, Bittacidae, and Permochoristidae.</article-title> <source>Paleontological Journal </source> <volume>31</volume>: <fpage>65</fpage>-<lpage>71</lpage>.</mixed-citation></ref></ref-list></tp:taxon-treatment>
