# Supplementary material for: The earliest Mesopsychidae and revision of the family Mesopanorpodidae (Mecoptera)
Source: Zookeys. 2011 Sep 24;(130):263–79. doi: 10.3897/zookeys.130.1611 (PMC3260765; doi:10.3897/zookeys.130.1611)
Supplement: XML Treatment for Mesopsyche incompleta [file zookeys.130.1611-treatment7.xml]

<!DOCTYPE tp:taxon-treatment
  PUBLIC "-//TaxonX//DTD Taxonomic Treatment Publishing DTD v0 20100105//EN" "tax-treatment-NSO.dtd">
<tp:taxon-treatment xmlns:tp="http://www.plazi.org/taxpub"><tp:treatment-meta><mixed-citation publication-type="journal"><person-group><name><surname>Bashkuev</surname><given-names>Alexei S.</given-names></name></person-group><article-title>The earliest Mesopsychidae and revision of the family Mesopanorpodidae (Mecoptera)</article-title><source>Zookeys</source><day>24</day><month>9</month><year>2011</year><volume>2011</volume><issue>130</issue><fpage>263</fpage><lpage>279</lpage><pub-id pub-id-type="doi">10.3897/zookeys.130.1611</pub-id></mixed-citation></tp:treatment-meta><tp:nomenclature><tp:taxon-name>
                        <tp:taxon-name-part taxon-name-part-type="genus">Mesopsyche</tp:taxon-name-part>
                        <tp:taxon-name-part taxon-name-part-type="species">incompleta</tp:taxon-name-part>
                    <object-id xmlns:xlink="http://www.w3.org/1999/xlink" xlink:type="simple">urn:lsid:zoobank.org:act:FC61FFCE-6E4D-401F-BD62-227A6E376D1B</object-id>
                    <object-id xmlns:xlink="http://www.w3.org/1999/xlink" xlink:type="simple">http://species-id.net/wiki/Mesopsyche_incompleta</object-id>
                    </tp:taxon-name><tp:taxon-status xmlns:xlink="http://www.w3.org/1999/xlink" xlink:type="simple">sp. n.</tp:taxon-status><xref ref-type="fig" rid="F8">Fig. 8</xref></tp:nomenclature><tp:treatment-sec sec-type="Etymology"><title>Etymology.</title><p> Latin <italic>incompletus</italic>, “incomplete”.</p></tp:treatment-sec><tp:treatment-sec sec-type="Holotype"><title>Holotype.</title><p> PIN, no. 5103/286, hindwing (part and counterpart), with cubito-anal area missing.</p></tp:treatment-sec><tp:treatment-sec sec-type="Paratypes"><title>Paratypes.</title><p> PIN, no. 5103/122, incomplete forewing (basal half only), part and counterpart; PIN, no. 5103/123, incomplete forewing (anterior half only, with apex, basal and posterior parts missing), part and counterpart. In addition, two forewing fragments apparently belonging to the same species.</p></tp:treatment-sec><tp:treatment-sec sec-type="Locality and horizon"><title>Locality and horizon.</title><p>Balymotikha locality, Vyazniki town, Vladimir Province, Central European Russia; uppermost Vyatkian (Upper Changhsingian), Upper Permian.</p></tp:treatment-sec><tp:treatment-sec sec-type="Description"><title>Description.</title><p> Forewing. Anterior margin slightly convex. Costal space somewhat wider than subcostal one. Pterostigma distinct, lanceolate. SC not reaching the pterostigma, bearing one oblique distal branch; connected distally with R1 by short transverse crossvein. R1 sharply curved posteriad at origin of weak distal branch in pterostig<!--PageBreak-->mal area. RS forking somewhat before than MA. Thyridium at MP stem before fork. CuA base obscure, presumably curved backwards and located somewhat distal to M5. Crossvein cua-cup slightly sigmoid, distinctly curved backwards. Crossvein pattern typical of genus. Color pattern in form of sparse dark spots, mostly around crossveins.</p><p>Hindwing venation and coloration similar to those in forewing. SC slightly shortened, reaching level of RS+MA bifurcation, somewhat beyond wing midlength, forking apically. Pterostigma distinct. R1 nearly straight, turning apically towards anterior margin. R1 branch obscure. CuA distinctly convex along the whole length.</p><fig id="F8" position="float" orientation="portrait"><label>Figure 8.</label><caption><p> <bold>A–F</bold>, wings of <italic><tp:taxon-name>Mesopsyche incompleta</tp:taxon-name></italic> sp. n. <bold>A–B</bold> holotype PIN, no. 5103/286, hindwing, photograph and line drawing <bold>C–D</bold> paratype PIN, no. 5103/122, forewing, photograph and line drawing <bold>E–F</bold> paratype PIN, no. 5103/123, forewing, photograph and line drawing <bold>G–H</bold> <italic><tp:taxon-name>Mesopsyche javorskii</tp:taxon-name></italic> (Zalessky) comb. n., holotype hindwing, photograph (by D. Shcherbakov) and line drawing (orig.), not to scale <bold>A,</bold> <bold>C,</bold> <bold>G</bold> reversed left-right.</p></caption><graphic xmlns:xlink="http://www.w3.org/1999/xlink" xlink:href="ZooKeys-130-263-g008.jpg" position="float" orientation="portrait" xlink:type="simple"/></fig></tp:treatment-sec><tp:treatment-sec sec-type="Measurements (mm)"><title>Measurements (mm).</title><p> hindwing length of holotype, 9.8; forewing length of paratype PIN, no. 5103/122, 6.1, as preserved; paratype PIN, no. 5103/123, 7.9, as preserved.</p></tp:treatment-sec><tp:treatment-sec sec-type="Comparison"><title>Comparison.</title><p> The new species substantially differs from others by SC with a single, distally located fore branch.<!--PageBreak--></p></tp:treatment-sec></tp:taxon-treatment>
